# Supplementary material for: Thulium Laser Resection of Bladder Tumors vs. Conventional Transurethral Resection of Bladder Tumors for Intermediate and High Risk Non-Muscle-Invasive Bladder Cancer Followed by Intravesical BCG Immunotherapy
Source: Front Surg. 2021 Nov 8;8:759487. doi: 10.3389/fsurg.2021.759487 (PMC8606824; doi:10.3389/fsurg.2021.759487)
Supplement: Supplementary file 2 [file Table_1.XLSX]

## Sheet: Sheet1
ID	Surgery	SecondResection	Gender	Age	PreviousTumor	TumorNumber	TumorSize	Location	Stage	Grade	Risk	OperativeTime	ONR	perforation	hematuria	irrigation	catheterization	hospital stay	OperationDate	Re-resection	Recurrence	RFS	Progression	PFS	Death	FollowedTherapy
1008405459	TmLRBT	0	M	68	0	1	5	1	Ta	High	High	25		0	1		4	3	2018-09-06		0	31	0	31
1008496429	TmLRBT	0	M	58	0	3	1	1	T1	High	High	20		0	0		3	3	2018-12-10		0	27	0	27
2501227559	TmLRBT	0	M	66	1	1	1.2	0	T1	High	High	20		0	0		2	3	2019-01-03		1	5	0	24		TmLRBT
1003767790	TmLRBT	0	F	76	0	3	2.5	1	Ta	High	High	30		0	0	5	2	3	2019-01-12		0	26	0	26
1008395553	TmLRBT	0	M	65	1	1	2	1	Tis	High	High	20		0	0		2	2	2019-01-25		0	26	0	26
2501346486	TmLRBT	0	M	56	1	1	2	0	Ta	Low	Intermediate	25		0	0		2	3	2019-02-27		0	25	0	25
1009003922	TmLRBT	0	M	56	0	1	2	1	T1	Low	High	20		0	0		3	3	2019-03-06		0	24	0	24
1008865873	TmLRBT	0	M	61	0	1	1.3	1	T1	High	High	25		0	0	4	2	3	2019-03-19		1	5	1	5		NA
1001221090	TmLRBT	0	M	67	1	3	1.5	1	Tis	High	High	55		0	0		3	3	2019-03-29		1	8	1	8		RADICAL
1008937301	TmLRBT	1	M	69	0	5	1	1	Ta	Low	Intermediate	35		0	0		2	3	2019-04-01	TmLRBT	0	24	0	24
1008777495	TmLRBT	0	M	50	0	11	2	1	Ta	High	High	85		0	1	16	2	9	2019-04-10		0	23	0	23
2501505540	TmLRBT	0	M	65	0	2	2.2	1	T1	High	High	25		0	0		3	4	2019-04-22		0	23	0	23
1006998669	TmLRBT	0	M	62	0	5	1.5	0	T1	High	High	30		0	0		2	3	2019-04-24		0	23	0	23
2501537600	TmLRBT	1	F	67	0	4	3.5	1	T1	High	High	35		0	0		2	3	2019-04-25	TURBT	0	23	0	23
1006457620	TmLRBT	1	M	69	0	2	1.5	1	Ta	High	High	25		0	0	5	2	3	2019-05-06	TmLRBT	0	20	0	20
1008765093	TmLRBT	0	M	67	0	9	1.5	0	Ta	High	High	65		0	0	4	2	4	2019-05-15		0	22	0	22
1008668936	TmLRBT	0	M	59	0	3	1.5	1	Ta	Low	Intermediate	25		0	0		1	3	2019-05-20		0	22	0	22
1008632944	TmLRBT	0	M	65	0	1	1.5	0	T1	High	High	20		0	0	5	3	3	2019-06-12		0	21	0	21
1009039968	TmLRBT	1	F	63	0	2	3	1	Ta	High	High	30		0	0		2	2	2019-06-12	TmLRBT	0	21	0	21
1004332179	TmLRBT	0	M	60	1	9	1	1	Ta	Low	Intermediate	60		0	0		2	3	2019-06-21		0	21	0	21
2501491658	TmLRBT	1	M	65	0	12	1.5	1	Ta	Low	Intermediate	85		0	0		2	3	2019-06-26	TmLRBT	0	21	0	21
2501547842	TmLRBT	0	F	41	0	1	2	1	T1	Low	High	25		0	0		1	3	2019-07-03		0	21	0	21
1009176446	TmLRBT	0	M	52	0	1	1	1	Ta	Low	Intermediate	20		0	0	5	2	2	2019-07-15		0	20	0	20
1006510063	TmLRBT	1	M	56	0	2	0.9	1	T1	High	High	20		0	0		3	3	2019-07-17	TURBT	0	19	0	19
2501227559	TmLRBT	0	M	66	1	2	1.5	1	T1	High	High	25		0	0		3	3	2019-08-28		1	13	0	16
1009622221	TmLRBT	0	M	81	0	2	2	1	Ta	High	High	25		0	0		2	3	2019-09-10		1	14	1	26
1009614445	TmLRBT	0	F	50	0	2	2	1	Ta	High	High	30		0	0		3	5	2019-09-12		0	19	0	19
1009643061	TmLRBT	1	M	65	0	4	2.5	0	T1	High	High	30		0	0		2	3	2019-10-11	TmLRBT	0	17	0	17
1009585316	TmLRBT	0	M	54	1	5	1	0	T1	High	High	50		0	1	18	4	10	2019-10-16		0	18	0	18
1009678337	TmLRBT	0	M	51	0	1	1.5	1	Ta	High	High	20		0	0	4	2	3	2019-10-18		0	18	0	18
1009548453	TmLRBT	0	M	55	0	1	0.5	0	T1	High	High	20		0	0		2	3	2019-10-29		0	17	0	17
1002797547	TmLRBT	0	F	61	0	1	1.9	1	T1	High	High	25		0	0		2	2	2019-11-27		0	17	0	17
1009721354	TmLRBT	0	M	61	0	1	2	1	T1	High	High	20		0	0		2	3	2019-12-05		0	17	0	17
1009939459	TmLRBT	0	M	56	0	1	2	0	Ta	High	High	25		0	0	4	2	2	2019-12-09		0	17	0	17
1008863236	TmLRBT	0	F	58	1	1	1.5	1	Tis	High	High	25		0	0		1	3	2019-12-19		0	15	0	15
1009716951	TmLRBT	0	M	69	0	1	1	1	T1	High	High	20		0	0	4	2	2	2019-12-20		0	16	0	16
1003949655	TmLRBT	0	M	31	1	1	1	0	T1	High	High	20		0	0	4	1	2	2019-12-24		0	16	0	16
2501248211	TURBT	0	M	68	0	1	2	1	T1	High	High	30		0	0	5	2	2	2018-08-01		1	3	1	3		radical cystectomy
1008188877	TURBT	0	F	65	0	1	2	0	Ta	High	High	30		0	1	27	2	3	2018-08-01		0	31	0	31
2001550133	TURBT	0	F	56	0	2	2	0	T1	High	High	40		0	1	32	3	3	2018-08-07		0	31	0	31
1008127542	TURBT	0	F	59	0	1	1.5	1	Ta	Low	Intermediate	25		0	1	28	3	4	2018-08-09		0	31	0	31
2501262879	TURBT	0	M	68	0	2	1	0	T1	High	High	35		0	0	5	2	4	2018-08-16		1	4	1	4	1	second surgery
2001797055	TURBT	0	M	56	0	1	2	0	T1	High	High	30		0	1	26	2	3	2018-08-22		1	7	0	32
1007287605	TURBT	0	M	42	1	4	1	1	T1	High	High	85	1	1	1	46	7	13	2018-08-23		1	7	1	7		TmLRBT
1008343593	TURBT	0	M	28	0	2	1.5	0	Ta	Low	Intermediate	25		0	1	23	2	3	2018-08-31		0	31	0	31
1008377994	TURBT	0	M	55	0	1	2	1	T1	High	High	30		0	1	31	4	5	2018-09-03		0	31	0	31
1008375148	TURBT	0	M	59	0	2	3.5	1	Ta	PUNLMP	Intermediate	45		0	0	5	1	3	2018-09-18		0	31	0	31
1008395553	TURBT	0	M	64	0	4	4.5	1	T1	High	High	90	1	0	1	39	7	10	2018-09-29		1	4	0	30		second TURBT
2001763041	TURBT	0	M	60	0	1	3	1	T1	High	High	25		0	1	27	2	6	2018-09-29		1	15	1	15	1	NA
1005723244	TURBT	0	M	68	0	1	2.5	1	T1	High	High	25		0	1	28	2	4	2018-10-06		1	19	0	30		TURBT
1003310665	TURBT	0	F	80	0	2	2.6	0	T1	Low	High	35		0	1	26	2	3	2018-10-15		1	6	1	6		PARTIAL
1008535626	TURBT	0	M	63	0	1	1	1	Ta	Low	Intermediate	20		0	1	30	3	6	2018-10-17		0	29	0	29
1008290552	TURBT	0	M	72	0	1	2	1	T1	High	High	20		0	1	23	2	4	2018-10-19		1	5	0	18		TURBT
2001793979	TURBT	0	M	60	0	1	1.5	1	T1	High	High	20		0	0	4	2	2	2018-10-23		0	28	0	28
2001790997	TURBT	0	F	70	0	2	3.5	1	T1	High	High	35		0	1	28	3	3	2018-10-31		0	28	0	28
2001755622	TURBT	0	M	55	0	1	3	1	Ta	Low	Intermediate	25		0	1	48	6	11	2018-11-06		0	28	0	28
1008558553	TURBT	1	M	56	0	2	2	1	T1	High	High	25		0	0	5	2	3	2018-11-26	TURBT	0	27	0	27
1008511022	TURBT	0	F	64	0	2	3	0	T1	High	High	40		0	1	24	2	2	2018-11-28		0	27	0	27
1008466319	TURBT	0	M	68	0	2	1	0	Ta	High	High	35		0	0	4	2	3	2018-12-06		0	27	0	27
1008521026	TURBT	0	M	60	0	1	2	0	T1	High	High	20		0	1		2	3	2018-12-14		0	27	0	27
1008603439	TURBT	0	M	74	0	2	1	1	Tis	High	High	35		0	1	36	7	3	2018-12-20		1	7	1	7		RADICAL
1008879168	TURBT	1	M	67	0	2	1.2	1	T1	High	High	25		0	1	26	2	2	2018-12-28		1	2	0	28		TURBT
1008912558	TURBT	0	M	63	0	1	1	1	Tis	High	High	25	1	0	1	30	4	3	2019-01-03		0	9	0	9
2001298896	TURBT	0	M	60	0	1	3	1	Ta	Low	Intermediate	30		0	1	26	3	3	2019-01-10		0	26	0	26
1008468313	TURBT	0	M	42	1	1	2	1	T1	High	High	20		0	0	6	2	3	2019-01-11		1	10	0	24		TmLRBT
2001739719	TURBT	0	M	65	0	1	3	1	T1	High	High	30		0	0	4	2	2	2019-01-14		0	26	0	26
1008577697	TURBT	0	M	62	1	3	1	1	T1	High	High	65		0	1	27	2	3	2019-01-21		0	26	0	26
1008926938	TURBT	0	M	75	0	3	2	1	Ta	High	High	70		0	1	36	3	3	2019-02-15		0	25	0	25
1008986219	TURBT	0	M	68	0	2	4	1	T1	High	High	80	1	1	1	46	7	14	2019-02-15		0	26	0	26
1008805392	TURBT	0	M	70	0	1	4	1	T1	High	High	45		0	0	4	2	3	2019-02-20		0	25	0	25
1009014932	TURBT	0	M	70	0	1	3	1	T1	High	High	40		0	1	37	3	3	2019-02-22		0	25	0	25
1008942125	TURBT	1	M	55	0	3	1	1	Ta	High	High	40		0	0	5	1	3	2019-03-12	TURBT	0	24	0	24
1008770293	TURBT	0	M	70	0	1	2.4	0	Ta	High	High	20		0	0	4	2	2	2019-03-14		0	24	0	24
1009003763	TURBT	0	M	67	0	2	3	1	T1	High	High	25		0	1	35	4	4	2019-03-14		0	24	0	24
1004890753	TURBT	0	M	65	0	4	2	1	T1	High	High	75		0	1	25	2	3	2019-03-21		0	24	0	24
1003949655	TURBT	0	M	31	0	2	4	0	T1	High	High	35		0	1	48	6	7	2019-03-22		1	7	0	22
1008828000	TURBT	0	M	56	0	1	1.5	1	T1	High	High	20		0	1	28	3	3	2019-04-01		0	24	0	24
2001783745	TURBT	0	M	70	0	1	3.1	1	Ta	Low	Intermediate	25	1	0	0	6	2	3	2019-04-10		0	23	0	23
1008863236	TURBT	0	F	58	0	4	1	1	T1	High	High	75		0	1	28	3	2	2019-04-18		1	8	0	23		TmLRBT
1008800564	TURBT	0	F	65	0	1	5	0	Ta	Low	Intermediate	40		0	1	24	2	3	2019-04-19		0	23	0	23
1008726427	TURBT	0	M	66	0	2	0.8	0	Ta	High	High	30		0	1	35	5	5	2019-04-23		0	23	0	23		NA
1008662870	TURBT	1	M	64	0	1	2.5	1	T1	High	High	30	1	0	1		2	3	2019-05-07	TURBT	0	23	0	23
1003581837	TURBT	0	M	69	0	1	2.5	0	T1	High	High	25		0	0	7	2	3	2019-05-27		0	15	0	15
1005733213	TURBT	0	M	69	0	4	1.5	1	Ta	High	High	75		0	1		2	3	2019-05-27		0	22	0	22
1009056686	TURBT	0	M	65	0	1	3	1	Ta	Low	Intermediate	95	1	1	1	39	8	14	2019-06-19		0	21	0	21
1008976238	TURBT	0	F	63	1	1	2	0	Ta	High	High	25		0	0	6	2	3	2019-07-08		1	9	1	24		TURBT
1009809508	TURBT	0	F	28	1	4	1	1	Ta	Low	Intermediate	35	1	0	1	26	2	3	2019-10-13		1	7	0	12
2001123809	TURBT	0	M	30	0	1	1.6	0	Ta	PUNLMP	Intermediate	25		0	1	45	4	3	2019-11-13		0	17	0	17
1009776840	TURBT	1	M	69	0	1	1	0	T1	High	High	20		0	1	25	3	2	2019-11-19	TmLRBT	0	17	0	17
1007356467	TURBT	0	F	72	1	30	0.5	1	Ta	Low	Intermediate	120		0	1	37	5	3	2019-12-09		1	3	0	16
